# Supplementary material for: Hollow TiO2 Nanoparticles Capped with Polarizability-Tunable Conducting Polymers for Improved Electrorheological Activity
Source: Nanomaterials (Basel). 2022 Oct 8;12(19):3521. doi: 10.3390/nano12193521 (PMC9565313; doi:10.3390/nano12193521)
Supplement: Supplementary file 1 [file nanomaterials-12-03521-s001.zip]

Archive with 1 entries (1 files):
- nanomaterials-1905456-supplementary.pdf
